# Supplementary material for: GASTRO-CADx: a three stages framework for diagnosing gastrointestinal diseases
Source: PeerJ Comput Sci. 2021 Mar 10;7:e423. doi: 10.7717/peerj-cs.423 (PMC7959662; doi:10.7717/peerj-cs.423)
Supplement: Supplemental Information 1 [file peerj-cs-07-423-s001.zip]

Archive with 5 entries (5 files):
- alex_maha_extract_notrandom.m
- dwt_dct_abd.m
- maha_darknet_extract_mod.m
- maha_dense_extract_mod.m
- maha_resnet_extract_mod.m
