# Supplementary material for: GASTRO-CADx: a three stages framework for diagnosing gastrointestinal diseases
Source: PeerJ Comput Sci. 2021 Mar 10;7:e423. doi: 10.7717/peerj-cs.423 (PMC7959662; doi:10.7717/peerj-cs.423)
Supplement: Supplemental Information 1 [file peerj-cs-07-423-s001.zip › alex_maha_extract_notrandom.m]

clear all
close all
clc
%unzip('MerchData.zip');
imds = imageDatastore('d:/maha/abdomen','IncludeSubfolders',true,'LabelSource','foldernames');


[imdsTrain,imdsValidation] = splitEachLabel(imds,0.7);
numTrainImages = numel(imdsTrain.Labels);
idx = randperm(numTrainImages,16);
figure
for i = 1:16
    subplot(4,4,i)
    I = readimage(imdsTrain,idx(i));
    imshow(I)
end

net = alexnet;
net.Layers
inputSize = net.Layers(1).InputSize
layersTransfer = net.Layers(1:end-3);
numClasses = numel(categories(imdsTrain.Labels));
layers = [
    layersTransfer
    fullyConnectedLayer(numClasses,'WeightLearnRateFactor',20,'BiasLearnRateFactor',20)
    softmaxLayer
    classificationLayer];
pixelRange = [-30 30];
imageAugmenter = imageDataAugmenter( ...
    'RandXReflection',true, ...
    'RandXTranslation',pixelRange, ...
    'RandYTranslation',pixelRange);
augimdsTrain = augmentedImageDatastore(inputSize(1:2),imdsTrain, ...
    'DataAugmentation',imageAugmenter,'colorPreprocessing','gray2rgb');
augimdsValidation = augmentedImageDatastore(inputSize(1:2),imdsValidation,'colorPreprocessing','gray2rgb');
options = trainingOptions('sgdm',...
    'MiniBatchSize',10, ...
    'MaxEpochs',10, ...
    'InitialLearnRate',1e-4, ...
    'ValidationData',augimdsValidation, ...
    'ValidationFrequency',3, ...
    'ValidationPatience',Inf, ...
    'Verbose',false, ...
    'Plots','training-progress');
netTransfer = trainNetwork(augimdsTrain,layers,options);

layer = 'fc7';
featuresTrain = activations(netTransfer,augimdsTrain,layer,'OutputAs','rows');
featuresTest = activations(netTransfer,augimdsValidation,layer,'OutputAs','rows');
YTrain = imdsTrain.Labels;
YTest = imdsValidation.Labels;
YPred = classify(netTransfer,augimdsValidation);
accuracy = mean(YPred == imdsValidation.Labels)
plotconfusion(YTest,YPred)
