# Supplementary material for: GASTRO-CADx: a three stages framework for diagnosing gastrointestinal diseases
Source: PeerJ Comput Sci. 2021 Mar 10;7:e423. doi: 10.7717/peerj-cs.423 (PMC7959662; doi:10.7717/peerj-cs.423)
Supplement: Supplemental Information 1 [file peerj-cs-07-423-s001.zip › dwt_dct_abd.m]

clear all
close all
clc
caal=[];
cdal=[];
dcal=[];
load alex2ndnew.mat
%input=features';
%target=Y';
    for j=1:10031
        a=input(:,j);
        [CA,CD]=dwt(a,'db4');
        
%         a=reshape(a,[64 32]);
%         [CA,CH,CV,CD]=dwt2(a,'db4');
%         [CA1,CH1,CV1,CD1]=dwt2(CA,'db4');
%         [CA2,CH2,CV2,CD2]=dwt2(CA1,'db4');
%         [CA3,CH3,CV3,CD3]=dwt2(CA2,'db4');
%         y=[CH CV];
    y=dct2(a);
    y=zigzag(y);
   y=y(1:500);
      caal=[caal,CA(:)];
      cdal=[cdal,CD(:)];
        dcal=[dcal,y(:)];
    end
  %  x=table(w',target');
    save alexall2.mat caal cdal dcal
