# Supplementary material for: GASTRO-CADx: a three stages framework for diagnosing gastrointestinal diseases
Source: PeerJ Comput Sci. 2021 Mar 10;7:e423. doi: 10.7717/peerj-cs.423 (PMC7959662; doi:10.7717/peerj-cs.423)
Supplement: Supplemental Information 1 [file peerj-cs-07-423-s001.zip › maha_dense_extract_mod.m]

clc
clear all
close all
imds = imageDatastore('d:/maha/abdomen', ...
    'IncludeSubfolders',true, ...
    'LabelSource','foldernames'); 
load omneya_dense_abd.mat
inputSize = net.Layers(1).InputSize;
%analyzeNetwork(net)

augimds = augmentedImageDatastore(inputSize(1:2),imds,'colorpreprocessing','gray2rgb');
layer = 'avg_pool';
features = activations(net,augimds,layer,'OutputAs','rows');
Y = imds.Labels;
x=table(features,Y);
%save('den4class','den4class')
