# Supplementary material for: GASTRO-CADx: a three stages framework for diagnosing gastrointestinal diseases
Source: PeerJ Comput Sci. 2021 Mar 10;7:e423. doi: 10.7717/peerj-cs.423 (PMC7959662; doi:10.7717/peerj-cs.423)
Supplement: Supplemental Information 1 [file peerj-cs-07-423-s001.zip › maha_resnet_extract_mod.m]

clear all
close all
clc
imds = imageDatastore('d:/maha/ear_raw_poly', ...
    'IncludeSubfolders',true, ...
    'LabelSource','foldernames');
[imdsTrain,imdsValidation] = splitEachLabel(imds,0.7);
net = resnet50;
lgraph = layerGraph(net);
figure('Units','normalized','Position',[0.1 0.1 0.8 0.8]);
plot(lgraph)
net.Layers(1)
inputSize = net.Layers(1).InputSize;
lgraph = removeLayers(lgraph, {'ClassificationLayer_fc1000','fc1000_softmax','fc1000'});

numClasses = numel(categories(imdsTrain.Labels));
newLayers = [
    fullyConnectedLayer(numClasses,'Name','fc','WeightLearnRateFactor',10,'BiasLearnRateFactor',10)
    softmaxLayer('Name','softmax')
    classificationLayer('Name','classoutput')];
lgraph = addLayers(lgraph,newLayers);
lgraph = connectLayers(lgraph,'avg_pool','fc');

figure('Units','normalized','Position',[0.3 0.3 0.4 0.4]);
plot(lgraph)
ylim([0,10])

pixelRange = [-30 30];
imageAugmenter = imageDataAugmenter( ...
    'RandXReflection',true, ...
    'RandXTranslation',pixelRange, ...
    'RandYTranslation',pixelRange);

%% 
% To automatically resize the validation images without performing further 
% data augmentation, use an augmented image datastore without specifying any additional 
% preprocessing operations.


%% 

pixelRange = [-30 30];
imageAugmenter = imageDataAugmenter( ...
    'RandXReflection',true, ...
    'RandXTranslation',pixelRange, ...
    'RandYTranslation',pixelRange);
augimdsTrain = augmentedImageDatastore(inputSize(1:2),imdsTrain, ...
    'DataAugmentation',imageAugmenter,'colorpreprocessing','gray2rgb');
augimdsValidation = augmentedImageDatastore(inputSize(1:2),imdsValidation,'colorpreprocessing','gray2rgb');
options = trainingOptions('sgdm', ...
    'MiniBatchSize',10, ...
    'MaxEpochs',20, ...
    'InitialLearnRate',1e-4, ...
    'ValidationData',augimdsValidation, ...
    'ValidationFrequency',3, ...
    'ValidationPatience',Inf, ...
    'Verbose',false ,...
    'Plots','training-progress');
net = trainNetwork(augimdsTrain,lgraph,options);
layer = 'avg_pool';
featuresTrain = activations(net,augimdsTrain,layer,'OutputAs','rows');
featuresTest = activations(net,augimdsValidation,layer,'OutputAs','rows');
%Exatract the class labels from the training and test data.

 YTrain = imdsTrain.Labels;
  YTest = imdsValidation.Labels;
[YPred,probs] = classify(net,augimdsValidation);
accuracy = mean(YPred == imdsValidation.Labels)
idx = randperm(numel(imdsValidation.Files),4);
figure
for i = 1:4
    subplot(2,2,i)
    I = readimage(imdsValidation,idx(i));
    imshow(I)
    label = YPred(idx(i));
    title(string(label) + ", " + num2str(100*max(probs(idx(i),:)),3) + "%");
end
%plotconfusion(YTest,YPred)
